# Supplementary material for: Protein 2B of Coxsackievirus B3 Induces Autophagy Relying on Its Transmembrane Hydrophobic Sequences
Source: Viruses. 2016 May 12;8(5):131. doi: 10.3390/v8050131 (PMC4885086; doi:10.3390/v8050131)
Supplement: Supplementary file 1 [file viruses-08-00131-s001.zip]

Archive with 3 entries (3 files):
- viruses-119870-supplementary-revised-proofread/Figure S1.tif
- viruses-119870-supplementary-revised-proofread/Legend of Figure S1.docx
- viruses-119870-supplementary-revised-proofread/Supplementary material-Table S1.docx
